# Supplementary material for: Research on the influence of waterproof layer on lining mechanical performance under early temperature load
Source: PLoS One. 2025 Apr 11;20(4):e0321143. doi: 10.1371/journal.pone.0321143 (PMC11990643; doi:10.1371/journal.pone.0321143)
Supplement: S1 Data — (XLSX) [file pone.0321143.s001.xlsx]

## Sheet: Fig.5Data
												·
Time/d	Temperature		Time/h	Elastic modulus		Time/h	CompressIve strength		Time/h	Tensile strength
0	0		0	0		0	0		0	0
1	31.0542		24	18.4221		24	8.89261		24	1.11243
2	43.6799		48	22.3602		48	13.1009		48	1.37664
3	48.8131		72	24.364		72	15.5543		72	1.51294
4	50.9001		96	25.6429		96	17.2301		96	1.60053
5	51.7487		120	26.5541		120	18.4763		120	1.6632
6	52.0936		144	27.2474		144	19.4537		144	1.71103
7	52.2339		168	27.7987		168	20.2488		168	1.74914
8	52.2909		192	28.2511		192	20.9134		192	1.78049
9	52.3141		216	28.6315		216	21.4803		216	1.80688
10	52.3235		240	28.9573		240	21.9719		240	1.8295
11	52.3274		264	29.2406		264	22.4039		264	1.8492
12	52.3289		288	29.4899		288	22.7876		288	1.86655
13	52.3296		312	29.7116		312	23.1315		312	1.88199
14	52.3298		336	29.9105		336	23.4423		336	1.89586
15	52.3299		360	30.0904		360	23.7251		360	1.9084
16	52.33		384	30.254		384	23.9838		384	1.91982
17	52.33		408	30.4037		408	24.2218		408	1.93027
18	52.33		432	30.5415		432	24.4417		432	1.9399
19	52.33		456	30.6687		456	24.6458		456	1.94879
20	52.33		480	30.7868		480	24.836		480	1.95704
21	52.33		504	30.8967		504	25.0136		504	1.96473
22	52.33		528	30.9994		528	25.1802		528	1.97192
23	52.33		552	31.0957		552	25.3368		552	1.97865
24	52.33		576	31.1861		576	25.4844		576	1.98498
25	52.33		600	31.2713		600	25.6238		600	1.99095
26	52.33		624	31.3517		624	25.7558		624	1.99658
27	52.33		648	31.4278		648	25.881		648	2.00191
28	52.33		672	31.5		672	26		672	2.00697
29	52.33		696	31.5		696	26		696	2.01178
30	52.33		720	31.5		720	26		720	2.01635

## Sheet: Fig.9Data
Time/h	S1-B	Time/h	S1-A	Time/h	S1-C		Air temperature
0	28	0	28	0	28		23
1	28.929	1	29.3784	1	29.8695		23				`
2	29.9172	2	30.777	2	31.5997		23.32
3	30.8941	3	32.1465	3	33.1969		23.48
4	31.8284	4	33.4623	4	34.6712		23.64
5	32.7076	5	34.7123	5	36.0326		23.8
6	33.5279	6	35.8913	6	37.29		23.96
7	34.2895	7	36.9976	7	38.4513		24.12
8	34.9947	8	38.0315	8	39.523		24.28
9	35.6462	9	38.9945	9	40.5109		24.44
10	36.2472	10	39.8887	10	41.4203		24.6
11	36.801	11	40.7168	11	42.2559		24.76
12	37.3103	12	41.4814	12	43.0222		24.92
13	37.7782	13	42.1853	13	43.723		25.08
14	38.2072	14	42.8313	14	44.3624		25.24
15	38.5999	15	43.4222	15	44.9437		25.4
16	38.9586	16	43.9609	16	45.4705		25.56
17	39.2855	17	44.4499	17	45.9458		25.72
18	39.5825	18	44.892	18	46.3728		25.88
19	39.8517	19	45.2896	19	46.7542		26.04
20	40.0948	20	45.6452	20	47.0929		26.2
21	40.3134	21	45.9611	21	47.3913		26.36
22	40.5092	22	46.2395	22	47.6519		26.52
23	40.6837	23	46.4827	23	47.8771		26.68
24	40.8382	24	46.6927	24	48.069		26.84
25	40.9741	25	46.8714	25	48.2297		27
26	41.0678	26	47.0208	26	48.3604		26.9942
27	41.13	27	47.1424	27	48.4621		26.9885
28	41.1666	28	47.2377	28	48.5359		26.9827
29	41.1818	29	47.3082	29	48.5831		26.977
30	41.1782	30	47.3552	30	48.6051		26.9712
32	41.1224	32	47.3834	32	48.5795		26.9597
34	41.0116	34	47.3319	34	48.4706		26.9482
36	40.855	36	47.2096	36	48.2891		26.9367
38	40.6599	38	47.0248	38	48.0448		26.9252
40	40.4325	40	46.7853	40	47.7467		26.9137
42	40.1781	42	46.4984	42	47.4026		26.9022
44	39.9013	44	46.1708	44	47.0197		26.8906
46	39.6062	46	45.8085	46	46.6044		26.8791
48	39.2962	48	45.4171	48	46.1622		26.8676
50	38.9746	50	45.0014	50	45.6983		26.8561
52	38.6441	52	44.566	52	45.2172		26.8446
54	38.307	54	44.1149	54	44.7229		26.8331
56	37.9656	56	43.6516	56	44.2189		26.8216
58	37.6216	58	43.1793	58	43.7083		26.8101
60	37.2768	60	42.701	60	43.194		26.7986
62	36.9325	62	42.219	62	42.6784		26.7871
64	36.59	64	41.7356	64	42.1636		26.7755
66	36.2504	66	41.2528	66	41.6514		26.764
68	35.9146	68	40.7722	68	41.1435		26.7525
70	35.5834	70	40.2954	70	40.6413		26.741
72	35.2575	72	39.8236	72	40.146		26.7295
74	34.9375	74	39.3579	74	39.6586		26.718
76	34.6239	76	38.8993	76	39.1799		26.7065
78	34.3169	78	38.4486	78	38.7107		26.695
80	34.017	80	38.0065	80	38.2515		26.6835
82	33.7244	82	37.5734	82	37.8029		26.6719
84	33.4393	84	37.15	84	37.3652		26.6604
86	33.1618	86	36.7364	86	36.9387		26.6489
88	32.8919	88	36.3331	88	36.5236		26.6374
90	32.6298	90	35.9402	90	36.1201		26.6259
92	32.3755	92	35.5578	92	35.7281		26.6144
94	32.1289	94	35.1861	94	35.3478		26.6029
96	31.8899	96	34.825	96	34.979		26.5914
98	31.6585	98	34.4746	98	34.6218		26.5799
100	31.4346	100	34.1348	100	34.2759		26.5683
105	30.9069	105	33.331	105	33.4603		26.5396
110	30.4231	110	32.5907	110	32.7121		26.5108
115	29.9807	115	31.9111	115	32.0279		26.482
120	29.577	120	31.2888	120	31.4037		26.4532
125	29.2091	125	30.7201	125	30.8354		26.4245
130	28.8742	130	30.2014	130	30.3186		26.3957
135	28.5696	135	29.7287	135	29.8494		26.3669
140	28.2927	140	29.2985	140	29.4236		26.3381
145	28.0409	145	28.9071	145	29.0375		26.3094
150	27.8119	150	28.5511	150	28.6874		26.2806
155	27.6035	155	28.2274	155	28.3699		26.2518
160	27.4137	160	27.9329	160	28.082		26.223
165	27.2407	165	27.665	165	27.8207		26.1942
170	27.0827	170	27.421	170	27.5833		26.1655
175	26.9383	175	27.1987	175	27.3676		26.1367
180	26.806	180	26.9959	180	27.1713		26.1079
185	26.6846	185	26.8107	185	26.9923		26.0791
190	26.5729	190	26.6414	190	26.829		26.0504
195	26.4699	195	26.4862	195	26.6797		26.0216
200	26.3747	200	26.3439	200	26.5428		25.9928
210	26.2045	210	26.0927	210	26.3017		25.9353
220	26.0567	220	25.8787	220	26.0967		25.8777
230	25.9267	230	25.6948	230	25.9206		25.8201
240	25.811	240	25.5353	240	25.7677		25.7626
250	25.7067	250	25.3955	250	25.6335		25.705
260	25.6117	260	25.2718	260	25.5143		25.6475
270	25.524	270	25.1611	270	25.4073		25.5899
280	25.4423	280	25.061	280	25.3101		25.5324
290	25.3655	290	24.9698	290	25.2209		25.4748
300	25.2926	300	24.8857	300	25.1382		25.4173
310	25.223	310	24.8076	310	25.0609		25.3597
320	25.156	320	24.7344	320	24.988		25.3022
330	25.0912	330	24.6655	330	24.9188		25.2446
340	25.0283	340	24.6	340	24.8526		25.1871
350	24.9668	350	24.5374	350	24.789		25.1295
360	24.9066	360	24.4773	360	24.7276		25.0719
370	24.8475	370	24.4194	370	24.668		25.0144
380	24.7894	380	24.3633	380	24.6099		24.9568
390	24.732	390	24.3087	390	24.5531		24.8993
400	24.6752	400	24.2556	400	24.4975		24.8417
410	24.6191	410	24.2035	410	24.4428		24.7842
420	24.5634	420	24.1525	420	24.389		24.7266
430	24.5082	430	24.1024	430	24.336		24.6691
440	24.4533	440	24.0531	440	24.2835		24.6115
450	24.3988	450	24.0045	450	24.2317		24.554
460	24.3445	460	23.9565	460	24.1803		24.4964
470	24.2905	470	23.909	470	24.1293		24.4388
480	24.2367	480	23.8619	480	24.0788		24.3813
490	24.1832	490	23.8153	490	24.0286		24.3237
500	24.1297	500	23.7691	500	23.9786		24.2662
510	24.0765	510	23.7232	510	23.929		24.2086
520	24.0234	520	23.6776	520	23.8796		24.1511
530	23.9704	530	23.6322	530	23.8304		24.0935
540	23.9175	540	23.5871	540	23.7813		24.036
550	23.8647	550	23.5422	550	23.7325		23.9784
560	23.812	560	23.4975	560	23.6838		23.9209
570	23.7593	570	23.4529	570	23.6352		23.8633
580	23.7067	580	23.4085	580	23.5867		23.8058
590	23.6542	590	23.3642	590	23.5383		23.7482
600	23.6018	600	23.32	600	23.49		23.6906
610	23.5494	610	23.2759	610	23.4418		23.6331
620	23.497	620	23.2318	620	23.3937		23.5755
630	23.4446	630	23.1879	630	23.3456		23.518
640	23.3923	640	23.144	640	23.2976		23.4604
650	23.34	650	23.1002	650	23.2496		23.4029
660	23.2878	660	23.0564	660	23.2017		23.3453
670	23.2355	670	23.0127	670	23.1538		23.2878
680	23.1833	680	22.969	680	23.1059		23.2302
690	23.1311	690	22.9253	690	23.0581		23.1727
700	23.0789	700	22.8817	700	23.0103		23.1151
710	23.0267	710	22.838	710	22.9624		23.0576
720	22.9745	720	22.7944	720	22.9146		23
721	22.9693	721	22.79	721	22.9098		23

## Sheet: Fig.11Data
Stress			Constrained-S1-initial support			Constrained-S1-inner space			Constrained-S2-initial support		Constrained-S2-inner space				Unconstrained-S1-initial support			Unconstrained-S1-inner space			Unconstrained-S2-initial support			Unconstrained-S2-inner space
crown	0	1.30571e+06	1.30571	0	1.36132e+06	1.36132	0	1.63079e+06	1.63079	0	143221	0.143221	0	5879.73	0.00587973	0	399132	0.399132	0	30952.4	0.0309524	0	430677	0.430677	crown
	0.259271	1.30565e+06	1.30565	0.234342	1.36132e+06	1.36132	0.259267	1.63006e+06	1.63006	0.234337	142725	0.142725	0.259262	5201.59	0.00520159	0.234341	395883	0.395883	0.259261	25386.2	0.0253862	0.234341	427798	0.427798
	0.518541	1.3056e+06	1.3056	0.468684	1.36134e+06	1.36134	0.518533	1.62922e+06	1.62922	0.468675	142080	0.14208	0.518523	5692.59	0.00569259	0.468681	386238	0.386238	0.518523	20637.3	0.0206373	0.468682	418544	0.418544
	0.777812	1.30547e+06	1.30547	0.703026	1361277	1.36128	0.7778	1.62903e+06	1.62903	0.703012	141301	0.141301	0.777785	5169.58	0.00516958	0.703022	370172	0.370172	0.777784	20822.8	0.0208228	0.703023	403478	0.403478
	1.03708	1.30527e+06	1.30527	0.937368	1.36116e+06	1.36116	1.03707	1.62869e+06	1.62869	0.937349	140569	0.140569	1.03705	5538.62	0.00553862	0.937362	347965	0.347965	1.03705	21196.5	0.0211965	0.937364	383529	0.383529
	1.29635	1.305e+06	1.305	1.17171	1.36098e+06	1.36098	1.29633	1.62824e+06	1.62824	1.17169	139843	0.139843	1.29631	5807.53	0.00580753	1.1717	320019	0.320019	1.29631	21780.5	0.0217805	1.1717	358552	0.358552
	1.55562	1.30465e+06	1.30465	1.40605	1.36073e+06	1.36073	1.5556	1627716	1.62772	1.40602	138928	0.138928	1.55557	6046.37	0.00604637	1.40604	286677	0.286677	1.55557	22811.6	0.0228116	1.40604	328674	0.328674
	1.8149	1.30421e+06	1.30421	1.64039	1.36041e+06	1.36041	1.81487	1627046	1.62705	1.64036	137919	0.137919	1.81483	6360.88	0.00636088	1.64038	248644	0.248644	1.81483	23883.8	0.0238838	1.64038	294367	0.294367
	2.07417	1303664	1.30366	1.87474	1.35999e+06	1.35999	2.07413	1.62631e+06	1.62631	1.8747	136735	0.136735	2.0741	6493.59	0.00649359	1.87472	206398	0.206398	2.07409	25506.7	0.0255067	1.87472	255957	0.255957
	2.33344	1.30301e+06	1.30301	2.10908	1.35948e+06	1.35948	2.3334	1.62545e+06	1.62545	2.10904	135424	0.135424	2.33336	6626.65	0.00662665	2.10906	160872	0.160872	2.33336	27278.5	0.0272785	2.10906	214249	0.214249
	2.59271	1.30222e+06	1.30222	2.34342	1358839	1.35884	2.59267	1.62451e+06	1.62451	2.34337	133959	0.133959	2.59262	6737.12	0.00673712	2.3434	112876	0.112876	2.59262	29882.5	0.0298825	2.3434	170340	0.17034
	2.85198	1.30128e+06	1.30128	2.57776	1.35806e+06	1.35806	2.85193	1.62346e+06	1.62346	2.57771	132364	0.132364	2.85189	6548.83	0.00654883	2.57773	64015.8	0.0640158	2.85189	33169	0.033169	2.57774	126149	0.126149
	3.11125	1.30017e+06	1.30017	2.8121	1.35711e+06	1.35711	3.1112	1.62234e+06	1.62234	2.81205	130650	0.13065	3.11115	7185.1	0.0071851	2.81207	24513	0.024513	3.11115	38794.9	0.0387949	2.81208	86679.8	0.0866798
	3.37052	1.29886e+06	1.29886	3.04645	1.35597e+06	1.35597	3.37046	1.62109e+06	1.62109	3.04638	128835	0.128835	3.37042	9901.77	0.00990177	3.04641	3563.04	0.00356304	3.37042	49336.4	0.0493364	3.04641	57124.9	0.0571249
	3.62979	1.29733e+06	1.29733	3.28079	1.35458e+06	1.35458	3.62973	1.61977e+06	1.61977	3.28072	126962	0.126962	3.62968	28250.8	0.0282508	3.28074	312.073	0.000312073	3.62968	69952.1	0.0699521	3.28075	40525.3	0.0405253
spandrel	3.88906	1.29554e+06	1.29554	3.51513	1.35292e+06	1.35292	3.889	1.61835e+06	1.61835	3.51506	125058	0.125058	3.88895	65028.8	0.0650288	3.51508	-1243.86	-0.00124386	3.88895	101724	0.101724	3.51509	31414	0.031414	spandrel
	4.14833	1.29351e+06	1.29351	3.74947	1350952	1.35095	4.14826	1616908	1.61691	3.74939	123204	0.123204	4.14822	102110	0.10211	3.74942	-2253.65	-0.00225365	4.14821	137026	0.137026	3.74942	25281.2	0.0252812
	4.4076	1.2912e+06	1.2912	3.98381	1.34865e+06	1.34865	4.40753	1615468	1.61547	3.98373	121450	0.12145	4.40749	136762	0.136762	3.98375	-3006.47	-0.00300647	4.40748	171854	0.171854	3.98376	20873.8	0.0208738
	4.66687	1.28868e+06	1.28868	4.21816	1.346e+06	1.346	4.6668	1.61423e+06	1.61423	4.21807	119902	0.119902	4.66675	167447	0.167447	4.21808	-3799.26	-0.00379926	4.66675	202418	0.202418	4.21809	17156.6	0.0171566
	4.92614	1.28594e+06	1.28594	4.4525	1.34298e+06	1.34298	4.92606	1.61334e+06	1.61334	4.45241	118472	0.118472	4.92602	193417	0.193417	4.45242	-4173.9	-0.0041739	4.92602	227197	0.227197	4.45242	14521.8	0.0145218
	5.18541	1.28324e+06	1.28324	4.68684	1.33929e+06	1.33929	5.18533	1.61279e+06	1.61279	4.68674	116861	0.116861	5.18529	213751	0.213751	4.68675	-4778.36	-0.00477836	5.18529	243919	0.243919	4.68676	12560.8	0.0125608
	5.44468	1280803	1.2808	4.92118	1334825	1.33482	5.4446	1.61133e+06	1.61133	4.92108	114866	0.114866	5.44456	228687	0.228687	4.92109	-4161.1	-0.0041611	5.44455	252367	0.252367	4.92109	11816.2	0.0118162
	5.70624	1.2785e+06	1.2785	5.16339	1330538	1.33054	5.70615	1.60958e+06	1.60958	5.16329	112823	0.112823	5.70612	237886	0.237885	5.16329	-4041.98	-0.00404198	5.70611	251002	0.251002	5.16329	10783.5	0.0107835
	5.96781	1.27618e+06	1.27618	5.4056	1.32737e+06	1.32737	5.96771	1.60824e+06	1.60824	5.40549	110952	0.110952	5.96768	241838	0.241838	5.40549	-3585.05	-0.00358505	5.96767	239376	0.239376	5.40549	10403.2	0.0104032
	6.22937	1.27417e+06	1.27417	5.64781	1.32517e+06	1.32517	6.22927	1.60655e+06	1.60655	5.6477	109074	0.109074	6.22924	240386	0.240386	5.64769	-4050.71	-0.00405071	6.22924	216285	0.216285	5.64769	10174	0.010174
	6.49093	1272717	1.27272	5.89002	1.32362e+06	1.32362	6.49083	1.60415e+06	1.60415	5.8899	106774	0.106774	6.4908	233228	0.233228	5.88989	-3373.89	-0.00337389	6.49079	180088	0.180088	5.88989	10931.3	0.0109313
	6.75249	1.27199e+06	1.27199	6.13223	1.32273e+06	1.32273	6.75239	1.60131e+06	1.60131	6.13211	103982	0.103982	6.75236	220002	0.220002	6.1321	-3794.44	-0.00379444	6.75236	129781	0.129781	6.13209	12056.3	0.0120563
	7.01406	1272061	1.27206	6.37444	1.32246e+06	1.32246	7.01394	1597947	1.59795	6.37431	100562	0.100562	7.01392	200259	0.200259	6.3743	-2944.06	-0.00294406	7.01391	79634	0.079634	6.37429	13985.7	0.0139857
	7.27562	1273160	1.27316	6.61665	1322842	1.32284	7.2755	1.59419e+06	1.59419	6.61652	96628.4	0.0966284	7.27548	173846	0.173846	6.6165	4480.47	0.00448047	7.27547	55660	0.05566	6.61649	15802.1	0.0158021
	7.53718	1.27535e+06	1.27535	6.85886	1.32379e+06	1.32379	7.53706	1.58978e+06	1.58978	6.85872	91951.6	0.0919516	7.53703	140958	0.140958	6.8587	25898.3	0.0258983	7.53703	52661.1	0.0526611	6.85869	17287.5	0.0172875
side wall	7.79874	1.27897e+06	1.27897	7.10107	1.32536e+06	1.32536	7.79862	1.58486e+06	1.58486	7.10093	86694.2	0.0866942	7.7986	107576	0.107576	7.10091	57241	0.057241	7.79859	54131.5	0.0541315	7.1009	17965.9	0.0179659	side wall
	8.06031	1.28406e+06	1.28406	7.34328	1.32741e+06	1.32741	8.06017	1578972	1.57897	7.34313	80523.8	0.0805238	8.06015	104424	0.104424	7.34311	94213.9	0.0942139	8.06014	52816	0.052816	7.3431	18601.1	0.0186011
	8.32187	1.29113e+06	1.29113	7.58549	1.33007e+06	1.33007	8.32173	1.57236e+06	1.57236	7.58534	73774	0.073774	8.32171	133328	0.133328	7.58531	135927	0.135927	8.3217	52683.7	0.0526837	7.5853	19133.2	0.0191332
	8.58343	1.30018e+06	1.30018	7.82769	1333076	1.33308	8.58329	1.56432e+06	1.56432	7.82754	66121.2	0.0661212	8.58327	169950	0.169951	7.82751	182484	0.182484	8.58325	52128.8	0.0521288	7.8275	20176.1	0.0201761
	8.84499	1.31193e+06	1.31193	8.0699	1.33663e+06	1.33663	8.84485	1555267	1.55527	8.06975	58334.1	0.0583341	8.84483	216991	0.216991	8.06972	233061	0.233061	8.84481	52065.2	0.0520652	8.06971	20714.2	0.0207142
	9.10655	1.32619e+06	1.32619	8.31211	1.34032e+06	1.34032	9.10641	1.54411e+06	1.54411	8.31195	50523.9	0.0505239	9.10638	272318	0.272318	8.31192	288936	0.288936	9.10636	52268.9	0.0522689	8.3119	22409.3	0.0224093
	9.36812	1.34405e+06	1.34405	8.55432	1.34436e+06	1.34436	9.36796	1531576	1.53158	8.55415	44342.8	0.0443428	9.36794	337155	0.337155	8.55413	349151	0.349151	9.36792	52303.4	0.0523034	8.55411	23399.8	0.0233998
	9.62968	1.36483e+06	1.36483	8.79653	1.34829e+06	1.34829	9.62952	1.51584e+06	1.51584	8.79636	41077.8	0.0410778	9.62949	412258	0.412258	8.79633	415325	0.415325	9.62947	53699.6	0.0536996	8.79631	26791.1	0.0267911
	9.89124	1390251	1.39025	9.03873	1.3521e+06	1.3521	9.89108	1498178	1.49818	9.03856	42586.2	0.0425862	9.89105	497048	0.497048	9.03854	485520	0.48552	9.89103	55600.4	0.0556004	9.03851	30474.5	0.0304745
	10.1528	1418992	1.41899	9.28094	1.35512e+06	1.35512	10.1526	1.47552e+06	1.47552	9.28076	50719.6	0.0507196	10.1526	592670	0.59267	9.28074	560916	0.560916	10.1526	62481.9	0.0624819	9.28071	38301.9	0.0383019
	10.4144	1.45309e+06	1.45309	9.52314	1.35591e+06	1.35591	10.4142	1.45074e+06	1.45074	9.52297	64146.3	0.0641463	10.4142	693549	0.693549	9.52294	635345	0.635345	10.4141	74833.5	0.0748335	9.52291	47538	0.047538
	10.6518	1.48949e+06	1.48949	9.74296	1.35521e+06	1.35521	10.6516	1.4205e+06	1.4205	9.74278	90542.8	0.0905428	10.6515	803797	0.803797	9.74276	711530	0.71153	10.6515	123899	0.123899	9.74272	75946.3	0.0759463
	10.8891	1.53842e+06	1.53842	9.96278	1.35377e+06	1.35377	10.889	1.39419e+06	1.39419	9.9626	143513	0.143513	10.8889	923902	0.923902	9.96258	790847	0.790847	10.8889	224537	0.224537	9.96255	131809	0.131809
	11.1265	1.58336e+06	1.58336	10.1826	1.33915e+06	1.33915	11.1264	1.35238e+06	1.35238	10.1824	238388	0.238388	11.1263	1.03239e+06	1.03239	10.1824	858896	0.858896	11.1263	402705	0.402705	10.1824	233706	0.233706
	11.3639	1.632e+06	1.632	10.4024	1340560	1.34056	11.3637	1.42566e+06	1.42566	10.4022	541521	0.541521	11.3637	1.13493e+06	1.13493	10.4022	932877	0.932877	11.3637	782823	0.782823	10.4022	548409	0.548409
	11.6013	1.14469e+06	1.14469	10.6222	775971	0.775971	11.6011	1.20098e+06	1.20098	10.622	675546	0.675546	11.6011	763141	0.763141	10.622	527026	0.527026	11.6011	1.36367e+06	1.36367	10.622	704007	0.704007
springing	11.8387	620419	0.620419	10.8421	195925	0.195925	11.8385	866541	0.866541	10.8419	566120	0.56612	11.8385	335900	0.3359	10.8418	79260.2	0.0792602	11.8385	1.68181e+06	1.68181	10.8418	620093	0.620093	springing

## Sheet: Fig.13Data
streess σ22								streess σ33								Concrete tensile strength
Time/h	Pouring temperture-23°C	Time/h	Pouring temperture-28°C	Time/h	Pouring temperture-33°C			Time/h	Pouring temperture-23°C	Time/h	Pouring temperture-28°C	Time/h	Pouring temperture-33°C
1	-0.0322066	1	-0.0312085	1	-0.0302103			1	-0.0333016	1	-0.0321476	1	-0.0309936			0.065201
2	-0.0334642	2	-0.0323961	2	-0.0313281			2	-0.0345481	2	-0.0333241	2	-0.0321001			0.185205
3	-0.0653984	3	-0.0625574	3	-0.0597164			3	-0.0668513	3	-0.0637855	3	-0.0607196			0.294115
4	-0.224226	4	-0.213493	4	-0.20276			4	-0.245659	4	-0.232652	4	-0.219644			0.387485
5	-0.411	5	-0.389574	5	-0.368148			5	-0.476052	5	-0.448106	5	-0.42016			0.467702
6	-0.605244	6	-0.571271	6	-0.537298			6	-0.732346	6	-0.685881	6	-0.639417			0.537387
7	-0.798722	7	-0.750964	7	-0.703206			7	-1.00103	7	-0.933519	7	-0.866011			0.598641
8	-0.987415	8	-0.925084	8	-0.862753			8	-1.27395	8	-1.18364	8	-1.09334			0.653063
9	-1.16918	9	-1.09181	9	-1.01444			9	-1.54583	9	-1.43156	9	-1.31728			0.701869
10	-1.34283	10	-1.25019	10	-1.15755			10	-1.81316	10	-1.67414	10	-1.53511			0.745994
11	-1.50776	11	-1.39978	11	-1.2918			11	-2.07354	11	-1.90929	11	-1.74504			0.78617
12	-1.66367	12	-1.54039	12	-1.41711			12	-2.32529	12	-2.13557	12	-1.94584			0.822975
13	-1.81048	13	-1.67203	13	-1.53357			13	-2.56731	13	-2.35202	13	-2.13672			0.856876
14	-1.94827	14	-1.79482	14	-1.64137			14	-2.79886	14	-2.55803	14	-2.3172			0.888251
15	-2.0772	15	-1.90898	15	-1.74075			15	-3.0195	15	-2.75326	15	-2.48702			0.917411
16	-2.1975	16	-2.01474	16	-1.83199			16	-3.22899	16	-2.93754	16	-2.64608			0.944617
17	-2.30942	17	-2.11241	17	-1.91539			17	-3.42724	17	-3.11082	17	-2.7944			0.970087
18	-2.41328	18	-2.20228	18	-1.99128			18	-3.61431	18	-3.27321	18	-2.93212			0.994006
19	-2.50937	19	-2.28468	19	-2.05998			19	-3.79029	19	-3.42485	19	-3.05942			1.01653
20	-2.59803	20	-2.35993	20	-2.12182			20	-3.95542	20	-3.56599	20	-3.17656			1.0378
21	-2.67957	21	-2.42835	21	-2.17714			21	-4.10993	21	-3.69687	21	-3.28381			1.05792
22	-2.75432	22	-2.49029	22	-2.22626			22	-4.25412	22	-3.81783	22	-3.38153			1.07701
23	-2.82261	23	-2.54606	23	-2.2695			23	-4.38832	23	-3.92919	23	-3.47005			1.09516
24	-2.88475	24	-2.59596	24	-2.30717			24	-4.51284	24	-4.03127	24	-3.54971			1.11243
25	-2.94106	25	-2.64033	25	-2.3396			25	-4.62809	25	-4.1245	25	-3.62091			1.1289
26	-2.99197	26	-2.67958	26	-2.36719			26	-4.73409	26	-4.20889	26	-3.68369			1.14464
26	-2.99197	26	-2.67958	26	-2.36719			26	-4.73409	26	-4.20889	26	-3.68369			1.15969
27	-3.01659	27	-2.70188	27	-2.38717			27	-4.78341	27	-4.25296	27	-3.7225			1.17412
28	-3.06284	28	-2.73653	28	-2.41022			28	-4.86025	28	-4.31291	28	-3.76556			1.18795
29	-3.10402	29	-2.76636	29	-2.42871			29	-4.92985	29	-4.366	29	-3.80216			1.20124
30	-3.14029	30	-2.79156	30	-2.44283			30	-4.99248	30	-4.41252	30	-3.83257			1.21402
32	-3.19895	32	-2.82882	32	-2.45869			32	-5.09804	32	-4.48699	32	-3.87594			1.23818
34	-3.24055	34	-2.85001	34	-2.45948			34	-5.17935	34	-4.53864	34	-3.89794			1.26066
36	-3.26683	36	-2.85684	36	-2.44685			36	-5.23877	36	-4.5698	36	-3.90084			1.28164
38	-3.27945	38	-2.85091	38	-2.42237			38	-5.27856	38	-4.58265	38	-3.88674			1.3013
40	-3.27993	40	-2.83372	40	-2.38751			40	-5.30081	40	-4.57922	40	-3.85763			1.31977
42	-3.26968	42	-2.80663	42	-2.34358			42	-5.30742	42	-4.56135	42	-3.81528			1.33718
44	-3.24999	44	-2.7709	44	-2.2918			44	-5.30019	44	-4.53078	44	-3.76137			1.35361
46	-3.22204	46	-2.72766	46	-2.23328			46	-5.28071	46	-4.48905	46	-3.6974			1.36917
48	-3.18689	48	-2.67796	48	-2.16902			48	-5.25048	48	-4.43761	48	-3.62474			1.38393
50	-3.14555	50	-2.62274	50	-2.09993			50	-5.21087	50	-4.37778	50	-3.54468			1.39795
52	-3.09886	52	-2.56284	52	-2.0268			52	-5.16306	52	-4.31068	52	-3.4583			1.41131
54	-3.04767	54	-2.49904	54	-1.95041			54	-5.10823	54	-4.23745	54	-3.36667			1.42405
56	-2.99267	56	-2.43204	56	-1.8714			56	-5.04737	56	-4.15904	56	-3.27071			1.43621
58	-2.93453	58	-2.36245	58	-1.79036			58	-4.98139	58	-4.07632	58	-3.17124			1.44785
60	-2.87383	60	-2.29083	60	-1.70784			60	-4.91114	60	-3.99009	60	-3.06903			1.459
62	-2.8111	62	-2.2177	62	-1.62429			62	-4.83737	62	-3.90105	62	-2.96474			1.46969
64	-2.74682	64	-2.14348	64	-1.54015			64	-4.76074	64	-3.80986	64	-2.85898			1.47996
66	-2.68139	66	-2.06859	66	-1.45578			66	-4.68187	66	-3.71707	66	-2.75228			1.48983
68	-2.61521	68	-1.99336	68	-1.37151			68	-4.60128	68	-3.6232	68	-2.64513			1.49934
70	-2.54859	70	-1.91811	70	-1.28764			70	-4.51946	70	-3.52869	70	-2.53792			1.50849
72	-2.48185	72	-1.84313	72	-1.20441			72	-4.43687	72	-3.43396	72	-2.43106			1.51732
74	-2.41522	74	-1.76863	74	-1.12204			74	-4.35385	74	-3.33935	74	-2.32485			1.52584
76	-2.34895	76	-1.69484	76	-1.04073			76	-4.27075	76	-3.24517	76	-2.21958			1.53407
78	-2.28323	78	-1.62194	78	-0.960642			78	-4.18788	78	-3.15169	78	-2.1155			1.54203
80	-2.21824	80	-1.55007	80	-0.881907			80	-4.10551	80	-3.05917	80	-2.01283			1.54973
82	-2.15412	82	-1.47938	82	-0.804642			82	-4.02383	82	-2.96778	82	-1.91174			1.55719
84	-2.09099	84	-1.40997	84	-0.728949			84	-3.94307	84	-2.87773	84	-1.81239			1.56442
86	-2.02897	86	-1.34194	86	-0.654904			86	-3.86337	86	-2.78913	86	-1.7149			1.57142
88	-1.96816	88	-1.27537	88	-0.582573			88	-3.78491	88	-2.70215	88	-1.61939			1.57822
90	-1.90862	90	-1.21031	90	-0.512005			90	-3.7078	90	-2.61687	90	-1.52595			1.58483
92	-1.85041	92	-1.14682	92	-0.443236			92	-3.63213	92	-2.53338	92	-1.43464			1.59124
94	-1.79359	94	-1.08494	94	-0.376292			94	-3.55801	94	-2.45176	94	-1.34551			1.59748
96	-1.73818	96	-1.02469	96	-0.311187			96	-3.48549	96	-2.37204	96	-1.2586			1.60354
98	-1.68423	98	-0.966078	98	-0.247929			98	-3.41461	98	-2.29428	98	-1.17394			1.60945
100	-1.63174	100	-0.909131	100	-0.186518			100	-3.34546	100	-2.2185	100	-1.09154			1.61519
110	-1.39147	110	-0.649074	110	0.0933212			110	-3.0259	110	-1.8696	110	-0.713303			1.64182
120	-1.1871	120	-0.428447	120	0.330205			120	-2.74986	120	-1.56948	120	-0.389107			1.66544
130	-1.01563	130	-0.24348	130	0.528668			130	-2.5145	130	-1.31422	130	-0.113938			1.68658
140	-0.873071	140	-0.0896038	140	0.693864			140	-2.31537	140	-1.09851	140	0.118361			1.70566
150	-0.755241	150	0.0378213	150	0.830884			150	-2.14749	150	-0.916698	150	0.314093			1.72299
160	-0.658152	160	0.143127	160	0.944405			160	-2.00595	160	-0.763392	160	0.479164			1.73883
170	-0.578231	170	0.23016	170	1.03855			170	-1.8863	170	-0.633725	170	0.618849			1.75339
180	-0.512372	180	0.302234	180	1.11684			180	-1.7846	180	-0.523453	180	0.737695			1.76683
190	-0.457953	190	0.362137	190	1.18223			190	-1.69752	190	-0.428984	190	0.839549			1.77929
200	-0.412792	200	0.41218	200	1.23715			200	-1.62225	200	-0.347322	200	0.927605			1.79089
210	-0.375098	210	0.454259	210	1.28362			210	-1.55648	210	-0.275996	210	1.00449			1.80172
220	-0.343413	220	0.489914	220	1.32324			220	-1.49833	220	-0.212998	220	1.07234			1.81187
230	-0.316556	230	0.520388	230	1.35733			230	-1.44628	230	-0.156696	230	1.13288			1.8214
240	-0.293582	240	0.546682	240	1.38695			240	-1.39908	240	-0.105778	240	1.18752			1.83038
250	-0.27373	250	0.5696	250	1.41293			250	-1.35577	250	-0.0591926	250	1.23738			1.83886
260	-0.256394	260	0.589783	260	1.43596			260	-1.31555	260	-0.0160936	260	1.28336			1.84688
270	-0.241087	270	0.607746	270	1.45658			270	-1.27779	270	0.0241923	270	1.32618			1.85448
280	-0.227423	280	0.623899	280	1.47522			280	-1.24201	280	0.0622047	280	1.36642			1.8617
290	-0.215092	290	0.638573	290	1.49224			290	-1.20779	290	0.0983746	290	1.40454			1.86858
300	-0.203848	300	0.65203	300	1.50791			300	-1.17482	300	0.133047	300	1.44091			1.87513
310	-0.193492	310	0.664482	310	1.52246			310	-1.14285	310	0.166498	310	1.47585			1.88138
320	-0.183865	320	0.676103	320	1.53607			320	-1.11168	320	0.198949	320	1.50958			1.88736
330	-0.17484	330	0.687028	330	1.5489			330	-1.08116	330	0.23058	330	1.54232			1.89309
340	-0.166313	340	0.697371	340	1.56105			340	-1.05114	340	0.261534	340	1.57421			1.89857
350	-0.158201	350	0.707221	350	1.57264			350	-1.02153	350	0.291929	350	1.60539			1.90384
360	-0.150437	360	0.716655	360	1.58375			360	-0.992247	360	0.321859	360	1.63596			1.9089
370	-0.142963	370	0.725733	370	1.59443			370	-0.963224	370	0.351401	370	1.66603			1.91376
380	-0.135736	380	0.734506	380	1.60475			380	-0.934404	380	0.38062	380	1.69564			1.91845
390	-0.128717	390	0.743017	390	1.61475			390	-0.905746	390	0.409567	390	1.72488			1.92296
400	-0.121876	400	0.751298	400	1.62447			400	-0.877212	400	0.438284	400	1.75378			1.92732
410	-0.115186	410	0.759382	410	1.63395			410	-0.848775	410	0.46681	410	1.78239			1.93152
420	-0.108626	420	0.767293	420	1.64321			420	-0.820412	420	0.495173	420	1.81076			1.93558
430	-0.102179	430	0.775052	430	1.65228			430	-0.792103	430	0.523399	430	1.8389			1.93951
440	-0.0958271	440	0.782675	440	1.66118			440	-0.76383	440	0.551507	440	1.86684			1.94331
450	-0.0895595	450	0.79018	450	1.66992			450	-0.735584	450	0.579518	450	1.89462			1.94699
460	-0.083364	460	0.79758	460	1.67852			460	-0.70735	460	0.607444	460	1.92224			1.95056
470	-0.0772313	470	0.804885	470	1.687			470	-0.67912	470	0.635301	470	1.94972			1.95402
480	-0.0711538	480	0.812107	480	1.69537			480	-0.65089	480	0.663099	480	1.97709			1.95737
490	-0.0651234	490	0.819253	490	1.70363			490	-0.622649	490	0.690846	490	2.00434			1.96063
500	-0.0591346	500	0.826331	500	1.7118			500	-0.594393	500	0.718551	500	2.0315			1.9638
510	-0.053182	510	0.833349	510	1.71988			510	-0.56612	510	0.746223	510	2.05857			1.96688
520	-0.0472608	520	0.840313	520	1.72789			520	-0.537826	520	0.773868	520	2.08556			1.96987
530	-0.0413668	530	0.847226	530	1.73582			530	-0.509505	530	0.801488	530	2.11248			1.97278
540	-0.0354965	540	0.854095	540	1.74369			540	-0.481158	540	0.829091	540	2.13934			1.97562
550	-0.0296466	550	0.860923	550	1.75149			550	-0.452781	550	0.856679	550	2.16614			1.97838
560	-0.0238145	560	0.867716	560	1.75925			560	-0.424373	560	0.884259	560	2.19289			1.98107
570	-0.0179973	570	0.874475	570	1.76695			570	-0.395933	570	0.911832	570	2.2196			1.98369
580	-0.012193	580	0.881203	580	1.7746			580	-0.367459	580	0.9394	580	2.24626			1.98625
590	-0.00639957	590	0.887905	590	1.78221			590	-0.338951	590	0.966966	590	2.27288			1.98875
600	-0.000615303	600	0.894582	600	1.78978			600	-0.310408	600	0.994534	600	2.29948			1.99119
610	0.00516148	610	0.901236	610	1.79731			610	-0.28183	610	1.0221	610	2.32604			1.99357
620	0.0109324	620	0.907869	620	1.80481			620	-0.253215	620	1.04968	620	2.35257			1.99589
630	0.0166984	630	0.914485	630	1.81227			630	-0.224565	630	1.07726	630	2.37908			1.99817
640	0.0224611	640	0.921084	640	1.81971			640	-0.195878	640	1.10484	640	2.40557			2.00039
650	0.0282211	650	0.927667	650	1.82711			650	-0.167155	650	1.13244	650	2.43203			2.00256
660	0.0339795	660	0.934238	660	1.8345			660	-0.138396	660	1.16005	660	2.45849			2.00469
670	0.0397373	670	0.940795	670	1.84185			670	-0.1096	670	1.18766	670	2.48492			2.00677
680	0.0454868	680	0.947103	680	1.84872			680	-0.0807345	680	1.21483	680	2.5104			2.0088
690	0.0512274	690	0.953243	690	1.85526			690	-0.0518404	690	1.24169	690	2.53523			2.01079
700	0.0569641	700	0.959378	700	1.86179			700	-0.0229482	700	1.26855	700	2.56006			2.01275
710	0.0626977	710	0.965507	710	1.86832			710	0.00594323	710	1.29541	710	2.58487			2.01466
720	0.0684288	720	0.971631	720	1.87483			720	0.0348346	720	1.32226	720	2.60969			2.01654
721	0.0690017	721	0.972243	721	1.87548			721	0.0377237	721	1.32495	721	2.61217			2.01672

## Sheet: Fig.14Data
streess σ22								streess σ33								Concrete tensile strength
Time/h	Dissipation coefficient-24	Time/h	Dissipation coefficient-36	Time/h	Dissipation coefficient-54			Time/h	Dissipation coefficient-24	Time/h	Dissipation coefficient-36	Time/h	Dissipation coefficient-54
1	-0.0436919	1	-0.0312085	1	-0.0218459			1	-0.0417919	1	-0.0321476	1	-0.0225033			0.065201
2	-0.0453546	2	-0.0323961	2	-0.0226773			2	-0.0433213	2	-0.0333241	2	-0.0233269			0.185205
3	-0.0875803	3	-0.0625574	3	-0.0437902			3	-0.0829211	3	-0.0637855	3	-0.0446498			0.294115
4	-0.298891	4	-0.213493	4	-0.149445			4	-0.302447	4	-0.232652	4	-0.162856			0.387485
5	-0.545404	5	-0.389574	5	-0.272702			5	-0.582538	5	-0.448106	5	-0.313674			0.467702
6	-0.799779	6	-0.571271	6	-0.39989			6	-0.891646	6	-0.685881	6	-0.480117			0.537387
7	-1.05135	7	-0.750964	7	-0.525675			7	-1.21358	7	-0.933519	7	-0.653464			0.598641
8	-1.29512	8	-0.925084	8	-0.647559			8	-1.53874	8	-1.18364	8	-0.828551			0.653063
9	-1.52853	9	-1.09181	9	-0.764267			9	-1.86102	9	-1.43156	9	-1.00209			0.701869
10	-1.75027	10	-1.25019	10	-0.875135			10	-2.17638	10	-1.67414	10	-1.1719			0.745994
11	-1.95969	11	-1.39978	11	-0.979846			11	-2.48207	11	-1.90929	11	-1.3365			0.78617
12	-2.15654	12	-1.54039	12	-1.07827			12	-2.77624	12	-2.13557	12	-1.4949			0.822975
13	-2.34084	13	-1.67203	13	-1.17042			13	-3.05762	13	-2.35202	13	-1.64641			0.856876
14	-2.51275	14	-1.79482	14	-1.25637			14	-3.32543	14	-2.55803	14	-1.79062			0.888251
15	-2.67257	15	-1.90898	15	-1.33628			15	-3.57924	15	-2.75326	15	-1.92728			0.917411
16	-2.82064	16	-2.01474	16	-1.41032			16	-3.8188	16	-2.93754	16	-2.05627			0.944617
17	-2.95737	17	-2.11241	17	-1.47869			17	-4.04407	17	-3.11082	17	-2.17757			0.970087
18	-3.08319	18	-2.20228	18	-1.5416			18	-4.25517	18	-3.27321	18	-2.29125			0.994006
19	-3.19855	19	-2.28468	19	-1.59927			19	-4.45231	19	-3.42485	19	-2.3974			1.01653
20	-3.3039	20	-2.35993	20	-1.65195			20	-4.63579	20	-3.56599	20	-2.49619			1.0378
21	-3.3997	21	-2.42835	21	-1.69985			21	-4.80593	21	-3.69687	21	-2.58781			1.05792
22	-3.48641	22	-2.49029	22	-1.7432			22	-4.96317	22	-3.81783	22	-2.67248			1.07701
23	-3.56448	23	-2.54606	23	-1.78224			23	-5.10794	23	-3.92919	23	-2.75043			1.09516
24	-3.63434	24	-2.59596	24	-1.81717			24	-5.24066	24	-4.03127	24	-2.82189			1.11243
25	-3.69646	25	-2.64033	25	-1.84823			25	-5.36185	25	-4.1245	25	-2.88715			1.1289
26	-3.75141	26	-2.67958	26	-1.8757			26	-5.47156	26	-4.20889	26	-2.94622			1.14464
26	-3.75141	26	-2.67958	26	-1.8757			26	-5.47156	26	-4.20889	26	-2.94622			1.15969
27	-3.78263	27	-2.70188	27	-1.89131			27	-5.52885	27	-4.25296	27	-2.97707			1.17412
28	-3.83115	28	-2.73653	28	-1.91557			28	-5.60678	28	-4.31291	28	-3.01904			1.18795
29	-3.87291	29	-2.76636	29	-1.93646			29	-5.6758	29	-4.366	29	-3.0562			1.20124
30	-3.90818	30	-2.79156	30	-1.95409			30	-5.73628	30	-4.41252	30	-3.08877			1.21402
32	-3.96035	32	-2.82882	32	-1.98017			32	-5.83309	32	-4.48699	32	-3.14089			1.23818
34	-3.99002	34	-2.85001	34	-1.99501			34	-5.90024	34	-4.53864	34	-3.17705			1.26066
36	-3.99958	36	-2.85684	36	-1.99979			36	-5.94075	36	-4.5698	36	-3.19886			1.28164
38	-3.99128	38	-2.85091	38	-1.99564			38	-5.95745	38	-4.58265	38	-3.20786			1.3013
40	-3.96721	40	-2.83372	40	-1.98361			40	-5.95299	40	-4.57922	40	-3.20545			1.31977
42	-3.92928	42	-2.80663	42	-1.96464			42	-5.92976	42	-4.56135	42	-3.19295			1.33718
44	-3.87926	44	-2.7709	44	-1.93963			44	-5.89001	44	-4.53078	44	-3.17154			1.35361
46	-3.81872	46	-2.72766	46	-1.90936			46	-5.83577	46	-4.48905	46	-3.14234			1.36917
48	-3.74914	48	-2.67796	48	-1.87457			48	-5.7689	48	-4.43761	48	-3.10633			1.38393
50	-3.67183	50	-2.62274	50	-1.83592			50	-5.69111	50	-4.37778	50	-3.06444			1.39795
52	-3.58797	52	-2.56284	52	-1.79398			52	-5.60389	52	-4.31068	52	-3.01748			1.41131
54	-3.49866	54	-2.49904	54	-1.74933			54	-5.50869	54	-4.23745	54	-2.96622			1.42405
56	-3.40485	56	-2.43204	56	-1.70242			56	-5.40675	56	-4.15904	56	-2.91133			1.43621
58	-3.30742	58	-2.36245	58	-1.65371			58	-5.29921	58	-4.07632	58	-2.85342			1.44785
60	-3.20717	60	-2.29083	60	-1.60358			60	-5.18711	60	-3.99009	60	-2.79306			1.459
62	-3.10477	62	-2.2177	62	-1.55239			62	-5.07137	62	-3.90105	62	-2.73074			1.46969
64	-3.00088	64	-2.14348	64	-1.50044			64	-4.95282	64	-3.80986	64	-2.6669			1.47996
66	-2.89602	66	-2.06859	66	-1.44801			66	-4.8322	66	-3.71707	66	-2.60195			1.48983
68	-2.79071	68	-1.99336	68	-1.39535			68	-4.71017	68	-3.6232	68	-2.53624			1.49934
70	-2.68536	70	-1.91811	70	-1.34268			70	-4.5873	70	-3.52869	70	-2.47008			1.50849
72	-2.58038	72	-1.84313	72	-1.29019			72	-4.46415	72	-3.43396	72	-2.40377			1.51732
74	-2.47609	74	-1.76863	74	-1.23804			74	-4.34115	74	-3.33935	74	-2.33754			1.52584
76	-2.37278	76	-1.69484	76	-1.18639			76	-4.21871	76	-3.24517	76	-2.27162			1.53407
78	-2.27071	78	-1.62194	78	-1.13536			78	-4.0972	78	-3.15169	78	-2.20618			1.54203
80	-2.1701	80	-1.55007	80	-1.08505			80	-3.97692	80	-3.05917	80	-2.14142			1.54973
82	-2.07113	82	-1.47938	82	-1.03557			82	-3.85812	82	-2.96778	82	-2.07745			1.55719
84	-1.97396	84	-1.40997	84	-0.98698			84	-3.74104	84	-2.87773	84	-2.01441			1.56442
86	-1.87871	86	-1.34194	86	-0.939357			86	-3.62587	86	-2.78913	86	-1.95239			1.57142
88	-1.78551	88	-1.27537	88	-0.892756			88	-3.5128	88	-2.70215	88	-1.89151			1.57822
90	-1.69443	90	-1.21031	90	-0.847217			90	-3.40193	90	-2.61687	90	-1.83181			1.58483
92	-1.60555	92	-1.14682	92	-0.802775			92	-3.2934	92	-2.53338	92	-1.77337			1.59124
94	-1.51891	94	-1.08494	94	-0.759457			94	-3.18728	94	-2.45176	94	-1.71623			1.59748
96	-1.43456	96	-1.02469	96	-0.71728			96	-3.08366	96	-2.37204	96	-1.66043			1.60354
98	-1.35251	98	-0.966078	98	-0.676255			98	-2.98256	98	-2.29428	98	-1.60599			1.60945
100	-1.27278	100	-0.909131	100	-0.636392			100	-2.88405	100	-2.2185	100	-1.55295			1.61519
110	-0.908703	110	-0.649074	110	-0.454352			110	-2.43048	110	-1.8696	110	-1.30872			1.64182
120	-0.599826	120	-0.428447	120	-0.299913			120	-2.04033	120	-1.56948	120	-1.09864			1.66544
130	-0.340872	130	-0.24348	130	-0.170436			130	-1.70849	130	-1.31422	130	-0.919954			1.68658
140	-0.125445	140	-0.0896038	140	-0.0627227			140	-1.42806	140	-1.09851	140	-0.768955			1.70566
150	0.030257	150	0.0378213	150	0.0453855			150	-1.19171	150	-0.916698	150	-1.10004			1.72299
160	0.114501	160	0.143127	160	0.171752			160	-0.992409	160	-0.763392	160	-0.91607			1.73883
170	0.184128	170	0.23016	170	0.276192			170	-0.823842	170	-0.633725	170	-0.76047			1.75339
180	0.241787	180	0.302234	180	0.362681			180	-0.680489	180	-0.523453	180	-0.628144			1.76683
190	0.289709	190	0.362137	190	0.434564			190	-0.55768	190	-0.428984	190	-0.514781			1.77929
200	0.329744	200	0.41218	200	0.494616			200	-0.451518	200	-0.347322	200	-0.416786			1.79089
210	0.363407	210	0.454259	210	0.545111			210	-0.358795	210	-0.275996	210	-0.331196			1.80172
220	0.391931	220	0.489914	220	0.587897			220	-0.276898	220	-0.212998	220	-0.255598			1.81187
230	0.41631	230	0.520388	230	0.624465			230	-0.203705	230	-0.156696	230	-0.188035			1.8214
240	0.437346	240	0.546682	240	0.656018			240	-0.137512	240	-0.105778	240	-0.126934			1.83038
250	0.45568	250	0.5696	250	0.68352			250	-0.0769504	250	-0.0591926	250	-0.0710311			1.83886
260	0.471826	260	0.589783	260	0.707739			260	-0.0209217	260	-0.0160936	260	-0.0193124			1.84688
270	0.486197	270	0.607746	270	0.729295			270	0.0193538	270	0.0241923	270	0.0266115			1.85448
280	0.499119	280	0.623899	280	0.748679			280	0.0497638	280	0.0622047	280	0.0746456			1.8617
290	0.510858	290	0.638573	290	0.766287			290	0.0786997	290	0.0983746	290	0.118049			1.86858
300	0.521624	300	0.65203	300	0.782435			300	0.106437	300	0.133047	300	0.159656			1.87513
310	0.531586	310	0.664482	310	0.797379			310	0.133198	310	0.166498	310	0.199797			1.88138
320	0.540882	320	0.676103	320	0.811324			320	0.159159	320	0.198949	320	0.238739			1.88736
330	0.549623	330	0.687028	330	0.824434			330	0.184464	330	0.23058	330	0.276696			1.89309
340	0.557897	340	0.697371	340	0.836845			340	0.209228	340	0.261534	340	0.313841			1.89857
350	0.565777	350	0.707221	350	0.848665			350	0.233543	350	0.291929	350	0.350315			1.90384
360	0.573324	360	0.716655	360	0.859986			360	0.257487	360	0.321859	360	0.38623			1.9089
370	0.580587	370	0.725733	370	0.87088			370	0.281121	370	0.351401	370	0.421681			1.91376
380	0.587605	380	0.734506	380	0.881408			380	0.304496	380	0.38062	380	0.456744			1.91845
390	0.594413	390	0.743017	390	0.89162			390	0.327653	390	0.409567	390	0.49148			1.92296
400	0.601039	400	0.751298	400	0.901558			400	0.350628	400	0.438284	400	0.525941			1.92732
410	0.607506	410	0.759382	410	0.911258			410	0.373448	410	0.46681	410	0.560172			1.93152
420	0.613835	420	0.767293	420	0.920752			420	0.396139	420	0.495173	420	0.594208			1.93558
430	0.620041	430	0.775052	430	0.930062			430	0.418719	430	0.523399	430	0.628078			1.93951
440	0.62614	440	0.782675	440	0.93921			440	0.441206	440	0.551507	440	0.661809			1.94331
450	0.632144	450	0.79018	450	0.948217			450	0.463614	450	0.579518	450	0.695421			1.94699
460	0.638064	460	0.79758	460	0.957096			460	0.485956	460	0.607444	460	0.728933			1.95056
470	0.643908	470	0.804885	470	0.965862			470	0.50824	470	0.635301	470	0.762361			1.95402
480	0.649686	480	0.812107	480	0.974529			480	0.530479	480	0.663099	480	0.795718			1.95737
490	0.655402	490	0.819253	490	0.983104			490	0.552677	490	0.690846	490	0.829015			1.96063
500	0.661065	500	0.826331	500	0.991597			500	0.574841	500	0.718551	500	0.862261			1.9638
510	0.666679	510	0.833349	510	1.00002			510	0.596978	510	0.746223	510	0.895468			1.96688
520	0.67225	520	0.840313	520	1.00838			520	0.619094	520	0.773868	520	0.928641			1.96987
530	0.677781	530	0.847226	530	1.01667			530	0.64119	530	0.801488	530	0.961785			1.97278
540	0.683276	540	0.854095	540	1.02491			540	0.663273	540	0.829091	540	0.99491			1.97562
550	0.688739	550	0.860923	550	1.03311			550	0.685343	550	0.856679	550	1.02802			1.97838
560	0.694173	560	0.867716	560	1.04126			560	0.707408	560	0.884259	560	1.06111			1.98107
570	0.69958	570	0.874475	570	1.04937			570	0.729466	570	0.911832	570	1.0942			1.98369
580	0.704963	580	0.881203	580	1.05744			580	0.75152	580	0.9394	580	1.12728			1.98625
590	0.710324	590	0.887905	590	1.06549			590	0.773573	590	0.966966	590	1.16036			1.98875
600	0.715665	600	0.894582	600	1.0735			600	0.795627	600	0.994534	600	1.19344			1.99119
610	0.720989	610	0.901236	610	1.08148			610	0.817682	610	1.0221	610	1.22652			1.99357
620	0.726295	620	0.907869	620	1.08944			620	0.839741	620	1.04968	620	1.25961			1.99589
630	0.731588	630	0.914485	630	1.09738			630	0.861805	630	1.07726	630	1.29271			1.99817
640	0.736867	640	0.921084	640	1.1053			640	0.883875	640	1.10484	640	1.32581			2.00039
650	0.742134	650	0.927667	650	1.1132			650	0.905951	650	1.13244	650	1.35893			2.00256
660	0.74739	660	0.934238	660	1.12109			660	0.928036	660	1.16005	660	1.39205			2.00469
670	0.752636	670	0.940795	670	1.12895			670	0.950127	670	1.18766	670	1.42519			2.00677
680	0.757682	680	0.947103	680	1.13652			680	0.971865	680	1.21483	680	1.4578			2.0088
690	0.762595	690	0.953243	690	1.14389			690	0.993356	690	1.24169	690	1.49003			2.01079
700	0.767502	700	0.959378	700	1.15125			700	1.01484	700	1.26855	700	1.52226			2.01275
710	0.772405	710	0.965507	710	1.15861			710	1.03633	710	1.29541	710	1.55449			2.01466
720	0.777305	720	0.971631	720	1.16596			720	1.05781	720	1.32226	720	1.58671			2.01654
721	0.777795	721	0.972243	721	1.16669			721	1.05996	721	1.32495	721	1.58993			2.01672
